# Supplementary material for: Synergistic modulation of the gut microbiome-liver-host metabolome axis associates with the therapeutic efficacy of Danlou tablet against metabolic syndrome
Source: Front Microbiol. 2026 Jun 19;17:1808318. doi: 10.3389/fmicb.2026.1808318 (PMC13329814; doi:10.3389/fmicb.2026.1808318)
Supplement: Supplementary file 1 [file Data_Sheet_1.XLSX]

## Sheet: Sheet1
序号	离子模式	保留时间(min)	加合物	实测质荷比	理论质荷比	质量误差（ppm）	碎片质荷比	碎片得分	同位素分布相似性	综合得分	峰面积	分子式	化合物名称		化合物类别	化合物亚类	结构信息	归属	对照品辅助鉴定
No.	Ion Mode	Retention time (min)	Adducts	Experimental m/z	Theoretical m/z	Mass Error (ppm)	Fragments	Fragment Score	Isotope Similarity	Comprehensive score	Peak Area	Formula	English Name	Chinese Name	class	subclass	SMILES	Source	Identification by Reference substance
1	POS	0.748717	[M+H]+	175.119	175.119	-0.30793	70.0653, 175.1190, 60.0561, 116.0706, 130.0975, 158.0924, 128.0192	81.4	97.9836	71.25	1.96619e+06	C6H14N4O2	Arginine	精氨酸	Carboxylic acids and derivatives	Amino acids, peptides, and analogues	C(C[C@@H](C(=O)O)N)CN=C(N)N	川芎,赤芍,郁金,黄芪	是
2	NEG	0.84	[M-H]-	195.051	195.051	-1.67084	195.0511,75.0088,129.0195,59.0139	68.9613	93.4119	67.7728	15816766	C6H12O7	Gluconic acid	葡萄糖酸	Organooxygen compounds	Carbonyl compounds	C([C@H]([C@H]([C@@H]([C@H](C(=O)O)O)O)O)O)O	黄芪	是
3	POS	0.856883	[M+H]+	116.071	116.071	-0.68489	70.0653, 116.0706, 71.0622, 72.0809	95.2	99.7745	75.5	1.57897e+06	C5H9NO2	L-Proline	L-脯氨酸	Carboxylic acids and derivatives	Amino acids, peptides, and analogues	C1CC(NC1)C(=O)O	丹参,川芎,泽泻,葛根,薤白,郁金,黄芪,瓜蒌皮	是
4	POS	0.856883	[M+H]+	505.176	505.176	-0.289986	85.0284, 163.0601, 91.0390, 61.0289, 325.1129, 145.0495, 127.0390	95	96.4976	77	1.60844e+06	C18H32O16	Manninotriose	甘露三糖	Fatty Acyls	Fatty acyl glycosides	C([C@@H]1[C@@H]([C@@H]([C@H]([C@H](O1)OC[C@@H]2[C@@H]([C@@H]([C@H]([C@H](O2)OC[C@H]([C@H]([C@@H]([C@H](C=O)O)O)O)O)O)O)O)O)O)O)O	丹参,黄芪,泽泻	是
5	POS	0.928417	[M+Na]+	689.211	689.211	-0.629152	689.2109, 527.1584, 365.1054, 203.0525	94.5	80.8704	81.75	234475	C24H42O21	Stachyose	水苏糖	Organooxygen compounds	Carbohydrates and carbohydrate conjugates	C(C1C(C(C(C(O1)OCC2C(C(C(C(O2)OCC3C(C(C(C(O3)OC4(C(C(C(O4)CO)O)O)CO)O)O)O)O)O)O)O)O)O)O	丹参,葛根,薤白,赤芍,黄芪,泽泻	是
6	NEG	1.29	[M-H]-	191.02	191.02	-0.135065	111.0088,87.0088,191.0200,57.0346	71.0819	92.4367	84.6201	8739401	C6H8O7	Citric acid	柠檬酸	Organooxygen compounds	Carbonyl compounds	C(C(=O)O)C(CC(=O)O)(C(=O)O)O	丹参	是
7	POS	1.32	[M+H]+	130.05	130.05	-0.535179	84.0444,,130.0499,70.0653,56.0501	52.1	93.6226	63.375	2173024	C5H7NO3	L-Pyroglutamic acid	-	Carboxylic acids and derivatives	Amino acids, peptides, and analogues	C1CC(=O)N[C@@H]1C(=O)O	黄芪	-
8	POS	1.44267	[M+H]+	268.104	268.104	-1.31716	136.0619, 268.1037, 136.0446, 119.0353	73.3	98.5413	68.875	1.67241e+06	C10H13N5O4	Adenosine	腺苷	Purine nucleosides	-	C1=NC(=C2C(=N1)N(C=N2)C3C(C(C(O3)CO)O)O)N	瓜蒌皮,薤白,川芎,泽泻,骨碎补	是
9	POS	1.46375	[M+H]+	132.102	132.102	-0.780879	86.0965, 69.0701, 87.0041, 132.1018	88.5	98.2886	76.375	400204	C6H13NO2	L-leucine	L-亮氨酸	Carboxylic acids and derivatives	Amino acids, peptides, and analogues	CC(C)C[C@@H](C(=O)O)N	白芍,葛根	是
10	NEG	1.5793	[M-H]-	282.085	282.084	0.574951	150.0421, 282.0847, 133.0156, 94.0299	77.4	97.8725	75.75	215249	C10H13N5O5	Guanosine	鸟苷	Purine nucleosides	-	C1=NC2=C(N1[C@H]3[C@@H]([C@@H]([C@H](O3)CO)O)O)N=C(NC2=O)N	泽泻,瓜蒌皮,薤白,川芎,黄芪	是
11	NEG	1.60173	[M+FA-H]-	387.115	387.114	1.65946	341.1095, 59.0139, 89.0245, 71.0139, 179.0563, 101.0245, 119.0349	97.9	97.8792	73.625	1.68818e+06	C12H22O11	Sucrose	蔗糖	Organooxygen compounds	Carbohydrates and carbohydrate conjugates	C([C@@H]1[C@H]([C@@H]([C@H]([C@H](O1)O[C@]2([C@H]([C@@H]([C@H](O2)CO)O)O)CO)O)O)O)O	川芎,泽泻,葛根,薤白,赤芍,郁金,骨碎补,黄芪	是
12	NEG	2.1412	[M-H]-	169.014	169.014	0.0371523	125.0245, 169.0141, 69.0346, 97.0294	93.9	99.6869	74	1.15462e+06	C7H6O5	Gallic acid	没食子酸	Benzene and substituted derivatives	Benzoic acids and derivatives	C1=C(C=C(C(=C1O)O)O)C(=O)O	赤芍	是
13	NEG	2.63427	[M-H]-	331.068	331.067	1.67425	169.0124, 125.0247, 331.0693, 71.0139, 241.0365, 59.0139	52.1	91.9798	61.25	73290.8	C13H16O10	1-Galloyl-glucose	-	Tannins	-	C1=C(C=C(C(=C1O)O)O)C(=O)O[C@H]2[C@@H]([C@H]([C@@H]([C@H](O2)CO)O)O)O	赤芍	-
14	POS	2.9311	[M+H]+	166.086	166.086	-0.83936	120.0808, 84.9598, 103.0542, 166.0863	64	99.0827	88.375	514369	C9H11NO2	L-Phenylalanine	L-苯丙氨酸	Carboxylic acids and derivatives	Amino acids, peptides, and analogues	C1=CC=C(C=C1)C[C@@H](C(=O)O)N	瓜蒌皮,黄芪	是
15	POS	3.37878	[M+H]+	127.039	127.039	-0.75501	127.0391, 109.0285, 81.0336, 108.0444	78.8	93.0434	70.75	185358	C6H6O3	5-Hydroxymethylfurfural	5-羟甲基糠醛	Organooxygen compounds	Carbonyl compounds	C1=C(OC(=C1)C=O)CO	川芎,丹参,葛根,泽泻,骨碎补	是
16	NEG	4.21698	[M-H]-	197.045	197.046	-0.410096	72.9932, 135.0453, 179.0352, 123.0453, 197.0458	97.9	99.4534	76.5	4.03389e+06	C9H10O5	Danshensu	-	Phenylpropanoic acids	-	C1=CC(=C(C=C1C[C@H](C(=O)O)O)O)O	丹参	是
17	NEG	4.94285	[M-H]-	329.088	329.088	1.65817	167.0350, 108.0218, 152.0117, 123.0453, 59.0139	44.1	98.1931	65.375	301311	C14H18O9	Vanillic acid glucoside	-	Tannins	Hydrolyzable tannins	COC1=C(C=CC(=C1)C(=O)O)OC2C(C(C(C(O2)CO)O)O)O	瓜蒌皮,赤芍	-
18	POS	5.32038	[M+H]+	205.097	205.097	-0.844534	91.0543, 188.0706, 146.0601, 87.0441	89.1	99.2099	75.875	172052	C11H12N2O2	L-Tryptophan	L-色氨酸	Indoles and derivatives	Indolyl carboxylic acids and derivatives	C1=CC=C2C(=C1)C(=CN2)CC(C(=O)O)N	薤白,薤白	是
19	NEG	5.73437	[M-H]-	353.088	353.088	1.45736	191.0563, 353.0880, 179.0352, 135.0453, 59.0138, 57.0346, 102.9488	70.5	97.9475	75.25	234968	C16H18O9	Neochlorogenic acid	新绿原酸	Organooxygen compounds	Alcohols and polyols	C1[C@H]([C@@H]([C@@H](C[C@]1(C(=O)O)O)OC(=O)/C=C/C2=CC(=C(C=C2)O)O)O)O	川芎,泽泻,骨碎补	是
20	POS	5.91465	[M+H]+	139.039	139.039	-1.20315	111.0442, 93.0336, 65.0389, 139.0391, 56.9654, 81.0700, 116.9663	83.9	99.6825	72.75	178685	C7H6O3	Protocatechualdehyde	原儿茶醛	Organooxygen compounds	Carbonyl compounds	C1=CC(=C(C=C1C=O)O)O	丹参,赤芍	是
21	POS	6.60033	[M+H]+	595.165	595.166	-1.52604	595.1658, 313.0706, 283.0601, 415.1028, 397.0929, 433.1123, 337.0721	59.1	98.8684	65.125	558473	C27H30O15	Paniculatin	-	Isoflavonoids	Isoflavonoid C-glycosides	C1=CC(=CC=C1C2=COC3=C(C(=C(C(=C3C2=O)O)[C@H]4[C@@H]([C@H]([C@@H]([C@H](O4)CO)O)O)O)O)[C@H]5[C@@H]([C@H]([C@@H]([C@H](O5)CO)O)O)O)O	葛根	-
22	POS	6.73387	[M+H]+	247.144	247.144	-2.40264	188.0706, 146.0600, 60.0812, 118.0651, 144.0810	95.8	99.0072	75.375	676008	C14H18N2O2	Hypaphorine	刺桐碱	Carboxylic acids and derivatives	Amino acids, peptides, and analogues	C[N+](C)(C)C(CC1=CNC2=CC=CC=C21)C(=O)[O-]	葛根	是
23	POS	6.84	[M+H]+	579.17	579.171	-1.43636	579.1708,297.0756,267.0649,399.1075,381.0965	87.9	99.5155	76.375	3934436	C27H30O14	Puerarin 4'-O-glucoside	-	Isoflavonoids	Isoflavonoid O-glycosides	C1=CC(=CC=C1C2=COC3=C(C2=O)C=CC(=C3[C@H]4C([C@H]([C@@H](C(O4)CO)O)O)O)O)O[C@@H]5C(C([C@H](C(O5)CO)O)O)O	葛根	-
24	POS	6.9551	[M+H]+	497.165	497.165	-1.36429	121.0285, 197.0809, 133.0649, 335.1113	83.8	98.5243	73	107435	C23H28O12	Oxypaeoniflorin	氧化芍药苷	Prenol lipids	Terpene glycosides	C[C@]12C[C@@]3([C@@H]4C[C@]1([C@@]4([C@H](O2)O3)COC(=O)C5=CC=C(C=C5)O)O[C@H]6[C@@H]([C@H]([C@@H]([C@H](O6)CO)O)O)O)O	赤芍	是
25	NEG	7.34862	[M-H]-	353.088	353.088	1.07288	191.0563, 353.0882, 85.0296, 221.0934	88.3	99.3266	73.75	886259	C16H18O9	Chlorogenic acid	绿原酸	Organooxygen compounds	Alcohols and polyols	C1[C@H]([C@H]([C@@H](C[C@@]1(C(=O)O)O)OC(=O)/C=C/C2=CC(=C(C=C2)O)O)O)O	川芎,泽泻,瓜蒌皮,薤白,骨碎补,黄芪,丹参,郁金	是
26	POS	7.57728	[M+H]+	433.112	433.113	-2.02427	433.1130, 313.0704, 283.0599, 284.0641, 314.0736, 397.0919, 337.0703	80.4	99.6252	74.5	6.8125e+06	C21H20O10	3'-Hydroxypuerarin	3'-羟基葛根素	Isoflavonoids	Isoflavonoid C-glycosides	C1=CC(=C(C=C1C2=COC3=C(C2=O)C=CC(=C3C4C(C(C(C(O4)CO)O)O)O)O)O)O	葛根	是
27	NEG	7.58	[M+FA-H]-	623.162	623.162	0.71073	415.1042,252.0431,623.1630	58	95.0534	75.625	2851020	C27H30O14	Daidzein-4,7-diglucoside	-	Isoflavonoids	Isoflavonoid O-glycosides	C1=CC(=CC=C1C2=COC3=C(C2=O)C=CC(=C3)O[C@H]4[C@@H]([C@H]([C@@H]([C@H](O4)CO)O)O)O)O[C@H]5[C@@H]([C@H]([C@@H]([C@H](O5)CO)O)O)O	黄芪,葛根	-
28	NEG	7.60967	[M-H]-	323.135	323.135	0.510115	59.0139, 71.0139, 323.1356, 89.0242	70.1	97.0792	68.5	88772.6	C13H24O9	Methyl (3S,5S)-5-hydroxy-3-(beta-D-glucopyranosyloxy) hexanoate	-	Fatty Acyls	Fatty acyl glycosides	C[C@@H](C[C@@H](CC(=O)OC)O[C@H]1[C@@H]([C@H]([C@@H]([C@H](O1)CO)O)O)O)O	泽泻	-
29	NEG	7.68732	[M-H]-	353.088	353.088	1.24378	191.0564, 173.0456, 135.0453, 179.0351, 353.0883, 93.0346, 85.0295	84	98.2435	75.75	349650	C16H18O9	Cryptochlorogenic acid	隐绿原酸	Organooxygen compounds	Alcohols and polyols	C1[C@H](C([C@@H](CC1(C(=O)O)O)O)OC(=O)/C=C/C2=CC(=C(C=C2)O)O)O	川芎,泽泻,瓜蒌皮	是
30	POS	8.24372	[M+H]+	565.154	565.155	-1.54476	565.1553, 313.0705, 283.0599, 433.1128, 415.1024, 397.0915, 337.0702	55.8	98.5597	64.125	1.07162e+06	C26H28O14	Apigenin 6-C-glucoside 8-C-arabinoside	-	Flavonoids	Flavonoid glycosides	C1=CC(=CC=C1C2=CC(=O)C3=C(C(=C(C(=C3O2)C4[C@@H]([C@H]([C@@H](O4)CO)O)O)O)C5[C@@H]([C@H]([C@@H]([C@H](O5)CO)O)O)O)O)O	葛根	-
31	POS	8.73293	[M+H]+	417.117	417.118	-2.97094	417.1179, 267.0651, 297.0757, 268.0691, 298.0790, 381.0967, 321.0756	86.4	99.6889	72	5.24228e+07	C21H20O9	Puerarin	葛根素	Isoflavonoids	Isoflavonoid C-glycosides	C1=CC(=CC=C1C2=COC3=C(C2=O)C=CC(=C3[C@H]4[C@@H]([C@H]([C@@H]([C@H](O4)CO)O)O)O)O)O	葛根	是
32	NEG	8.74592	[M+FA-H]-	505.157	505.156	0.784303	165.0556, 150.0322, 293.0883, 505.1563	75.5	95.7132	69.875	140823	C20H28O12	Paeonolide	丹皮酚原苷	Organooxygen compounds	Carbohydrates and carbohydrate conjugates	CC(=O)C1=C(C=C(C=C1)OC)O[C@H]2[C@@H]([C@H]([C@@H]([C@H](O2)CO[C@H]3[C@@H]([C@H]([C@H](CO3)O)O)O)O)O)O	赤芍	是
33	NEG	8.91	[M-H]-	547.146	547.146	1.40844	267.0666, 295.0614, 547.1473,325.0726	87.1	98.9513	75.75	9384354	C26H28O13	Mirificin	-	Isoflavonoids	Isoflavonoid C-glycosides	C1[C@@]([C@H]([C@@H](O1)OC[C@@H]2[C@H]([C@@H]([C@H]([C@@H](O2)C3=C(C=CC4=C3OC=C(C4=O)C5=CC=C(C=C5)O)O)O)O)O)O)(CO)O	葛根	-
34	POS	9.19777	[M+H]+	447.128	447.129	-2.46014	447.1285, 327.0860, 297.0756, 411.1072, 328.0895, 298.0793, 351.0858	85.7	99.3435	90.375	1.57594e+07	C22H22O10	3'-Methoxypuerarin	3'-甲氧基葛根素	Isoflavonoids	Isoflavonoid C-glycosides	COC1=C(C=CC(=C1)C2=COC3=C(C2=O)C=CC(=C3[C@H]4[C@@H]([C@H]([C@@H]([C@H](O4)CO)O)O)O)O)O	葛根	是
35	POS	9.3526	[M+H]+	481.17	481.17	-1.40485	105.0335, 133.0648, 197.0810, 319.1175, 151.0755, 105.0699	95.6	99.7499	79.625	9.7782e+06	C23H28O11	Albiflorin	芍药内酯苷	Prenol lipids	Terpene glycosides	C[C@]12C[C@H]([C@@H]3C[C@]1([C@@]3(C(=O)O2)COC(=O)C4=CC=CC=C4)O[C@H]5[C@@H]([C@H]([C@@H]([C@H](O5)CO)O)O)O)O	赤芍	是
36	NEG	9.65477	[M-H]-	367.104	367.103	0.347844	191.0563, 173.0454, 93.0346, 367.1044, 134.0373	51.9	98.6326	66.375	98446.3	C17H20O9	4-O-Feruloylquinic acid	4-O-阿魏酰奎尼酸	Organooxygen compounds	Alcohols and polyols	COC1=C(C=CC(=C1)/C=C/C(=O)OC2[C@@H](CC(C[C@H]2O)(C(=O)O)O)O)O	川芎	是
37	NEG	9.84533	[M+FA-H]-	525.161	525.161	0.00456589	121.0296, 449.1459, 525.1624, 165.0556	92.3	98.7289	76.875	4.78314e+07	C23H28O11	Paeoniflorin	芍药苷	Prenol lipids	Terpene glycosides	C[C@]12C[C@@]3([C@@H]4C[C@]1([C@@]4([C@H](O2)O3)COC(=O)C5=CC=CC=C5)O[C@H]6[C@@H]([C@H]([C@@H]([C@H](O6)CO)O)O)O)O	赤芍	是
38	NEG	9.86653	[M-H]-	197.045	197.046	-1.12907	197.0456, 169.0143, 125.0245, 124.0167	86	99.0218	76.25	2.83856e+06	C9H10O5	Ethyl gallate	没食子酸乙酯	Benzene and substituted derivatives	Benzoic acids and derivatives	CCOC(=O)C1=CC(=C(C(=C1)O)O)O	赤芍	是
39	NEG	9.91058	[M+FA-H]-	461.109	461.109	0.778628	253.0508, 415.1044, 252.0433, 461.1092	98.9	98.8501	76.125	1.98046e+07	C21H20O9	Daidzin	大豆苷	Isoflavonoids	Isoflavonoid O-glycosides	C1=CC(=CC=C1C2=COC3=C(C2=O)C=CC(=C3)O[C@H]4[C@@H]([C@H]([C@@H]([C@H](O4)CO)O)O)O)O	葛根	是
40	POS	10.7528	[M+H]+	195.065	195.065	-1.50172	177.0546, 145.0284, 113.9637, 117.0334, 131.9742, 149.0597, 72.9372	85.2	98.5471	89.5	117182	C10H10O4	Ferulic acid	阿魏酸	Cinnamic acids and derivatives	Hydroxycinnamic acids and derivatives	COC1=C(C=CC(=C1)/C=C/C(=O)O)O	川芎,郁金,瓜蒌皮,葛根,黄芪,丹参,骨碎补	是
41	NEG	11.002	[M-H]-	609.147	609.146	1.58435	300.0281, 609.1475, 271.0251, 255.0300, 121.0298	75.3	98.7606	77.25	186040	C27H30O16	Rutin	芦丁	Flavonoids	Flavonoid glycosides	C[C@H]1[C@@H]([C@H]([C@H]([C@@H](O1)OC[C@@H]2[C@H]([C@@H]([C@H]([C@@H](O2)OC3=C(OC4=CC(=CC(=C4C3=O)O)O)C5=CC(=C(C=C5)O)O)O)O)O)O)O)O	瓜蒌皮,丹参,黄芪	是
42	POS	11.1096	[M+H]+	447.128	447.129	-1.76127	285.0756, 270.0519, 447.1288, 225.0546	95.2	99.5372	83.875	1.72777e+06	C22H22O10	Calycosin-7-O-β-D-glucoside	毛蕊异黄酮葡萄糖苷	Isoflavonoids	Isoflavonoid O-glycosides	COC1=C(C=C(C=C1)C2=COC3=C(C2=O)C=CC(=C3)O[C@H]4[C@@H]([C@H]([C@@H]([C@H](O4)CO)O)O)O)O	黄芪	是
43	NEG	11.4782	[M-H]-	447.094	447.093	1.62699	285.0406, 447.0940, 284.0331, 174.9547	88.9	96.357	83.75	90632	C21H20O11	Cynaroside	木犀草苷	Flavonoids	Flavonoid glycosides	C1=CC(=C(C=C1C2=CC(=O)C3=C(C=C(C=C3O2)O[C@H]4[C@@H]([C@H]([C@@H]([C@H](O4)CO)O)O)O)O)O)O	瓜蒌皮,骨碎补,黄芪	是
44	POS	11.6468	[M+H]+	433.112	433.113	-1.41628	271.0598, 433.1129, 153.0182, 215.0703	98	99.3989	79.125	1.6336e+06	C21H20O10	Genistin	染料木苷	Isoflavonoids	Isoflavonoid O-glycosides	C1=CC(=CC=C1C2=COC3=CC(=CC(=C3C2=O)O)OC4C(C(C(C(O4)CO)O)O)O)O	葛根	是
45	POS	11.8933	[M+H]+	265.097	265.097	-2.33533	265.0972, 206.0840, 247.0867, 105.0336	82.6	98.1634	83.5	128099	C16H12N2O2	Perlolyrine	川芎哚	Harmala alkaloids	-	C1=CC=C2C(=C1)C3=C(N2)C(=NC=C3)C4=CC=C(O4)CO	丹参,川芎,泽泻,瓜蒌皮,薤白	是
46	NEG	11.9596	[M-H]-	457.115	457.114	1.68818	457.1147, 59.0139, 267.0665, 397.0934, 295.0617	92.2	99.0924	73.625	499463	C23H22O10	6''-O-Acetyldaidzin	-	Isoflavonoids	Isoflavonoid O-glycosides	CC(=O)OC[C@@H]1[C@H]([C@@H]([C@H]([C@@H](O1)OC2=CC3=C(C=C2)C(=O)C(=CO3)C4=CC=C(C=C4)O)O)O)O	葛根,黄芪	-
47	POS	12.0714	[M+H]+	503.118	503.118	-1.36595	255.0650, 503.1254, 199.0753, 137.0233	64.9	98.3126	67.375	426192	C24H22O12	Malonyldaidzin	-	Isoflavonoids	Isoflavonoid O-glycosides	C1=CC(=CC=C1C2=COC3=C(C2=O)C=CC(=C3)O[C@H]4[C@@H]([C@H]([C@@H]([C@H](O4)COC(=O)CC(=O)O)O)O)O)O	丹参,葛根	-
48	NEG	12.1675	[M-H]-	515.119	515.119	-0.057956	191.0563, 135.0451, 353.0887, 515.1210	87.9	99.5155	76.375	400668	C25H24O12	Cynarine	洋蓟素	Organooxygen compounds	Alcohols and polyols	C1[C@H]([C@@H]([C@@H](C[C@]1(C(=O)O)OC(=O)/C=C/C2=CC(=C(C=C2)O)O)OC(=O)/C=C/C3=CC(=C(C=C3)O)O)O)O	瓜蒌皮	是
49	POS	12.1826	[M+H]+	463.123	463.123	-1.86161	301.0706, 286.0470, 269.0446, 463.1242, 241.0495	90.8	97.0127	85.875	87177.3	C22H22O11	Tectoridin	射干苷	Isoflavonoids	Isoflavonoid O-glycosides	COC1=C(C=C2C(=C1O)C(=O)C(=CO2)C3=CC=C(C=C3)O)OC4C(C(C(C(O4)CO)O)O)O	葛根,黄芪	是
50	POS	12.2271	[M+H]+	431.133	431.134	-1.65485	431.1340, 281.0808, 311.0913, 395.1125, 335.0913, 413.1229, 365.1016	70.8	99.1885	68.125	758456	C22H22O9	4'-Methoxypuerarin	-	Isoflavonoids	Isoflavonoid C-glycosides	COC1=CC=C(C=C1)C2=COC3=C(C2=O)C=CC(=C3[C@H]4[C@@H]([C@H]([C@@H]([C@H](O4)CO)O)O)O)O	葛根	-
51	NEG	12.4017	[M+FA-H]-	565.193	565.193	1.31245	357.1353, 151.0401, 519.1877, 136.0166	92	97.9935	80.125	85209.7	C26H32O11	(+)-Pinoresinol 4-O-glucoside	(+)-松脂素-β-D-吡喃葡萄糖苷	Lignan glycosides	-	COC1=C(C=CC(=C1)C2C3COC(C3CO2)C4=CC(=C(C=C4)OC5C(C(C(C(O5)CO)O)O)O)OC)O	川芎,郁金,黄芪,骨碎补	是
52	POS	12.5178	[M+H]+	581.185	581.186	-1.70423	273.0755, 153.0182, 85.0284, 71.0492, 147.0441, 195.0288, 171.0287	97.1	99.2591	81.5	938910	C27H32O14	Naringin	柚皮苷	Flavonoids	Flavonoid glycosides	C[C@H]1[C@@H]([C@H]([C@H]([C@@H](O1)O[C@@H]2[C@H]([C@@H]([C@H](O[C@H]2OC3=CC(=C4C(=O)C[C@H](OC4=C3)C5=CC=C(C=C5)O)O)CO)O)O)O)O)O	骨碎补,葛根,赤芍,郁金,黄芪	是
53	NEG	12.5912	[M-H]-	631.168	631.167	1.74375	631.1681, 169.0143, 121.0296, 125.0245, 123.0089	55.3	98.8802	71.625	641764	C30H32O15	galloylpaeoniflorine	-	Prenol lipids	Terpene glycosides	C[C@]12C[C@@]3([C@H]4C[C@@]1([C@@]4([C@H](O2)O3)COC(=O)C5=CC=CC=C5)O[C@H]6[C@@H]([C@H]([C@@H]([C@H](O6)COC(=O)C7=CC(=C(C(=C7)O)O)O)O)O)O)O	赤芍	-
54	POS	12.6527	[M+H-H2O]+	481.17	481.17	-1.245	105.0336, 197.0811, 133.0648, 179.0697, 151.0754, 319.1180, 105.0699	51.8	96.5335	64.375	198979	C23H30O12	6-O-Vanilloylajugol	-	Tannins	Hydrolyzable tannins	C[C@@]1(C[C@H]([C@H]2[C@@H]1[C@@H](OC=C2)O[C@H]3[C@@H]([C@H]([C@@H]([C@H](O3)CO)O)O)O)OC(=O)C4=CC(=C(C=C4)O)OC)O	赤芍	-
55	NEG	12.712	[M-H]-	431.099	431.098	0.694228	431.0990, 268.0379, 311.0571, 283.0619	76.2	97.1934	72.375	124796	C21H20O10	Cosmosiin	-	Flavonoids	Flavonoid glycosides	C1=CC(=CC=C1C2=CC(=O)C3=C(C=C(C=C3O2)O[C@H]4[C@@H]([C@H]([C@@H]([C@H](O4)CO)O)O)O)O)O	骨碎补	-
56	NEG	12.83	[M-H]-	187.098	187.098	-3.64676	125.0972,187.0978,97.0659,57.0346	54.79	96.1988	62.49	589775	C9H16O4	Azelaic acid	壬二酸	Organooxygen compounds	Carbonyl compounds	C(CCCC(=O)O)CCCC(=O)O	石菖蒲,丹参	是
57	NEG	12.9392	[M-H]-	515.12	515.119	0.241535	173.0455, 135.0453, 515.1235, 179.0351, 191.0560, 93.0347, 353.0882	57.2	96.1049	79	184136	C25H24O12	Isochlorogenic acid C	异绿原酸C	Organooxygen compounds	Alcohols and polyols	C1[C@H]([C@@H]([C@@H](C[C@]1(C(=O)O)O)OC(=O)/C=C/C2=CC(=C(C=C2)O)O)OC(=O)/C=C/C3=CC(=C(C=C3)O)O)O	川芎,泽泻,瓜蒌皮,薤白,赤芍,黄芪	是
58	NEG	13.0876	[M-H]-	359.078	359.077	1.11397	161.0245, 197.0456, 359.0782, 135.0452, 72.9931, 133.0295, 179.0350	67.2	99.1282	72.75	3.26671e+06	C18H16O8	Rosmarinic acid	迷迭香酸	Cinnamic acids and derivatives	Hydroxycinnamic acids and derivatives	C1=CC(=C(C=C1C[C@H](C(=O)O)OC(=O)/C=C/C2=CC(=C(C=C2)O)O)O)O	丹参	是
59	POS	13.1864	[M+H]+	463.123	463.123	-1.57225	301.0705, 286.0469, 463.1236, 258.0522	98.5	98.1305	76.875	195223	C22H22O11	Diosmetin-7-O-β-D-glucopyranoside	香叶木素-7-O-β-D-葡萄糖苷	Flavonoids	Flavonoid glycosides	COC1=C(C=C(C=C1)C2=CC(=O)C3=C(C=C(C=C3O2)OC4C(C(C(C(O4)CO)O)O)O)O)O	瓜蒌皮,骨碎补,黄芪	是
60	NEG	13.2216	[M+FA-H]-	525.162	525.161	0.404074	121.0296, 479.1572, 525.1627, 151.0764	52.5	99.0461	64.375	6.71289e+06	C23H28O11	aquaticoside a	-	Prenol lipids	Terpene glycosides	C[C@@H]1[C@H](CC2C1[C@@H](OC=C2C(=O)O)O[C@H]3[C@@H]([C@H]([C@@H]([C@H](O3)COC(=O)C4=CC=CC=C4)O)O)O)O	赤芍	-
61	NEG	13.2894	[M+FA-H]-	547.146	547.146	0.958333	89.0245, 547.1488, 353.1032, 87.0088	60.3	97.6632	66	95184.6	C25H26O11	4',6''-Diacetyl puerarin	-	Flavonoids	Flavonoid glycosides	CC(=O)OC[C@@H]1[C@H]([C@@H]([C@H]([C@H](O1)C2=C(C=CC3=C2OC(CC3=O)C4=CC=C(C=C4)OC(=O)C)O)O)O)O	葛根	-
62	POS	13.5188	[M+H-H2O]+	447.128	447.129	-1.35817	285.0756, 283.0601, 447.1289, 225.0550, 253.0497	61.9	97.3185	77.625	96568.7	C22H24O11	3'-Methyl eriodictyol-7-O-beta-D-glucoside	-	Flavonoids	Flavonoid glycosides	COC1=C(C=CC(=C1)C2CC(=O)C3=C(C=C(C=C3O2)O[C@H]4[C@@H]([C@H]([C@@H]([C@H](O4)CO)O)O)O)O)O	黄芪	-
63	POS	13.6745	[M+H-H2O]+	207.101	207.102	-1.82014	207.1016, 91.0543, 84.9597, 207.0652, 119.0857, 189.0911, 105.0700	67.1	98.4397	83	1611843	C12H16O4	Senkyunolide I	洋川芎内酯Ι	Isobenzofurans	-	CCC/C=C\1/C2=C([C@@H]([C@H](CC2)O)O)C(=O)O1	川芎,丹参	是
64	POS	13.7197	[M+H-H2O]+	445.112	445.113	-1.67503	283.0600, 225.0550, 253.0494, 445.1139	75.6	97.6108	73.375	152156	C22H22O11	rhamnocitrin-3-O-glucoside	-	Flavonoids	Flavonoid glycosides	COC1=CC(=C2C(=C1)OC(=C(C2=O)O[C@H]3[C@@H]([C@H]([C@@H]([C@H](O3)CO)O)O)O)C4=CC=C(C=C4)O)O	黄芪	-
65	NEG	14.1194	[M-H]-	537.105	537.104	1.44165	109.0295, 185.0245, 295.0617, 493.1167, 135.0450, 159.0452, 72.9932	90.1	92.6653	72	733865	C27H22O12	Lithospermic acid	紫草酸	2-arylbenzofuran flavonoids	-	C1=CC(=C(C=C1C[C@H](C(=O)O)OC(=O)/C=C/C2=C3[C@@H]([C@H](OC3=C(C=C2)O)C4=CC(=C(C=C4)O)O)C(=O)O)O)O	丹参	是
66	NEG	14.1421	[M+FA-H]-	475.125	475.125	0.273399	267.0667, 252.0432, 475.1255, 267.1020	86.7	98.4121	79.5	5.62249e+06	C22H22O9	Ononin	芒柄花苷	Isoflavonoids	Isoflavonoid O-glycosides	COC1=CC=C(C=C1)C2=COC3=C(C2=O)C=CC(=C3)O[C@H]4[C@@H]([C@H]([C@@H]([C@H](O4)CO)O)O)O	葛根,黄芪	是
67	POS	14.3223	[M+Na]+	247.093	247.094	-2.68934	207.1017, 247.0942, 119.0858, 91.0543	91.7	97.8912	78.75	84101.3	C12H16O4	Senkyunolide H	洋川芎内酯H	Isobenzofurans	-	CCC/C=C\1/C2=C([C@@H]([C@@H](CC2)O)O)C(=O)O1	川芎	是
68	NEG	14.3269	[M-H]-	225.113	225.113	0.930913	181.1237, 124.0530, 225.1136, 163.1132, 95.0503, 89.0246	50.3	98.5254	63.875	136908	C12H18O4	Senkyunolide J	-	Isobenzofurans	-	CCCC[C@@H]1C2=C([C@@H]([C@H](CC2)O)O)C(=O)O1	川芎	-
69	NEG	14.4871	[M-H]-	253.051	253.051	0.0253251	253.0510, 224.0480, 209.0562, 135.0091	79.8	97.112	82.5	1.75916e+07	C15H10O4	Daidzein	大豆苷元	Isoflavonoids	Isoflav-2-enes	C1=CC(=CC=C1C2=COC3=C(C2=O)C=CC(=C3)O)O	葛根,黄芪	是
70	POS	15.1456	[M+H]+	495.128	495.129	-1.61574	251.0703, 223.0753, 297.0757, 139.0390, 233.0601, 269.0804, 205.0646	79.6	93.0668	80.875	190507	C26H22O10	Salvianolic acid A	丹酚酸A	Stilbenes	-	C1=CC(=C(C=C1C[C@H](C(=O)O)OC(=O)/C=C/C2=C(C(=C(C=C2)O)O)/C=C/C3=CC(=C(C=C3)O)O)O)O	丹参	是
71	POS	15.4361	[M+NH4]+	736.186	736.187	-2.3253	521.1075, 139.0390, 295.0604, 323.0558, 135.0440, 181.0496, 111.0442	52.4	82.0371	58.375	2.0423e+06	C36H30O16	Salvianolic acid L	-	Naphthalenes	Phenylnaphthalenes	C1=CC(=C(C=C1CC(C(=O)O)OC(=O)C2C(C(=CC3=C2C(=C(C=C3)O)O)C(=O)OC(CC4=CC(=C(C=C4)O)O)C(=O)O)C5=CC(=C(C=C5)O)O)O)O	丹参	-
72	POS	15.5924	[M+H]+	285.075	285.076	-2.95177	285.0756, 270.0521, 213.0553, 137.0234	93.1	99.1797	87.25	3.54689e+06	C16H12O5	Calycosin	毛蕊异黄酮	Isoflavonoids	O-methylated isoflavonoids	COC1=C(C=C(C=C1)C2=COC3=C(C2=O)C=CC(=C3)O)O	黄芪,葛根	是
73	NEG	15.8804	[M-H]-	267.03	267.03	0.957482	267.0303, 252.0434, 223.0407, 266.0213	61.7	97.2413	66.625	73468.4	C15H8O5	Coumestrol	-	Isoflavonoids	Coumestans	C1=CC2=C(C=C1O)OC3=C2C(=O)OC4=C3C=CC(=C4)O	葛根	-
74	POS	16.1945	[M+H]+	493.112	493.113	-1.3189	295.0600, 267.0647, 139.0391, 293.0448, 251.0703, 223.0752, 221.0594	68.4	94.6126	69.375	110280	C26H20O10	Isosalvianolic acid C	-	Benzoxepines	Dibenzoxepines	C1=CC(=C(C=C1C[C@H](C(=O)O)OC(=O)/C=C/C2=C3C=CC4=CC(=C(C=C4OC3=C(C=C2)O)O)O)O)O	丹参	-
75	POS	16.5064	[M+H-H2O]+	233.153	233.154	-2.1674	233.1536, 145.1012, 105.0697, 187.1485	83	97.1362	72.625	110641	C15H22O3	1-hydroxyacoronene	-	Organooxygen compounds	Carbonyl compounds	C[C@H]1CC(=O)[C@@]([C@]12CC=C(C(=O)C2)C)(C(C)C)O	郁金	-
76	NEG	16.6978	[M-H]-	271.061	271.061	0.999624	135.0454, 271.0619, 135.0091, 119.0503, 151.0037, 153.0195	50.5	98.8423	64.375	151382	C15H12O5	Pinobanksin	-	Flavonoids	Flavans	C1=CC=C(C=C1)[C@@H]2[C@H](C(=O)C3=C(C=C(C=C3O2)O)O)O	黄芪	-
77	POS	16.8202	[M+H]+	271.059	271.06	-2.95295	271.0599, 153.0182, 215.0703, 269.0443	71.9	97.9036	85.25	290121	C15H10O5	Genistein	染料木素	Isoflavonoids	Isoflav-2-enes	C1=CC(=CC=C1C2=COC3=CC(=CC(=C3C2=O)O)O)O	葛根	是
78	NEG	16.9563	[M+FA-H]-	629.188	629.188	1.47639	121.0296, 553.1738, 583.1838, 629.1894	92.3	99.4057	94.625	3.88342e+06	C30H32O12	Benzoylpaeoniflorin	苯甲酰芍药苷	Prenol lipids	Terpene glycosides	C[C@]12C[C@@]3([C@@H]4C[C@]1([C@@]4([C@H](O2)O3)COC(=O)C5=CC=CC=C5)O[C@H]6[C@@H]([C@H]([C@@H]([C@H](O6)COC(=O)C7=CC=CC=C7)O)O)O)O	赤芍	是
79	POS	17.06	[M+H]+	277.127	277.128	-3.5341	157.0496,133.0496,115.0390,203.0914	79.6	93.0668	80.875	122844955	C12H20O7	Triethyl citrate	-	Organooxygen compounds	Carbonyl compounds	CCOC(=O)CC(CC(=O)OCC)(C(=O)OCC)O	药物塑型辅料？	-
80	POS	17.1235	[M+H]+	313.106	313.107	-3.87859	107.0491, 267.1015, 313.1071, 295.0960, 253.0856	66.7	94.4695	69.5	309288	C18H16O5	Tanshindiol B	-	Prenol lipids	Diterpenoids	CC1=COC2=C1C(=O)C(=O)C3=C2C=CC4=C3CC[C@@H]([C@]4(C)O)O	丹参	-
81	POS	17.1235	[M+H]+	585.195	585.197	-2.51119	105.0335, 319.1175, 151.0754, 197.0809	91.7	96.5125	81.875	1.06779e+06	C30H32O12	Benzoylalbiflorin	苯甲酰芍药内酯苷	-	-	C[C@@]12C[C@@H](C3CC1(C3(C(=O)O2)COC(=O)C4=CC=CC=C4)O[C@@H]5[C@H]([C@@H]([C@H]([C@@H](O5)COC(=O)C6=CC=CC=C6)O)O)O)O	赤芍	是
82	NEG	17.1811	[M+FA-H]-	1119.56	1119.56	2.52866	1073.5576, 85.0296, 113.0246, 101.0245	60.9	96.3938	65.625	256724	C53H86O22	latifoloside l	-	Prenol lipids	Triterpenoids	C[C@@H]1CC[C@@]2(CC[C@@]3(C(=CC[C@H]4[C@]3(CC[C@@H]5[C@@]4(CC[C@@H](C5(C)C)O[C@H]6[C@@H]([C@H]([C@H](CO6)O)O[C@H]7[C@@H]([C@H]([C@@H]([C@H](O7)CO)O)O)O[C@H]8[C@@H]([C@H]([C@@H]([C@H](O8)CO)O)O)O)O[C@H]9[C@@H]([C@@H]([C@H]([C@@H](O9)C)O)O)O)C)C)[C@@H]2[C@]1(C)O)C)C(=O)O	赤芍	-
83	NEG	17.2722	[M+FA-H]-	991.515	991.512	2.73536	945.5098, 991.5135, 71.0139, 783.4585, 101.0245, 89.0245	88.7	97.5003	79.875	143095	C47H78O19	Astragaloside VII	-	Steroids and steroid derivatives	Steroidal glycosides	CC1(C(CCC23C1C(CC4C2(C3)CCC5(C4(CC(C5C6(CCC(O6)C(C)(C)OC7C(C(C(C(O7)CO)O)O)O)C)O)C)C)OC8C(C(C(C(O8)CO)O)O)O)OC9C(C(C(CO9)O)O)O)C	黄芪	-
84	NEG	17.3051	[M-H]-	299.056	299.056	0.544008	299.0567, 284.0330, 256.0380, 241.0874, 269.0824	83.9	98.7159	88.125	388385	C16H12O6	Chrysoeriol	金圣草黄素	Flavonoids	O-methylated flavonoids	COC1=C(C=CC(=C1)C2=CC(=O)C3=C(C=C(C=C3O2)O)O)O	瓜蒌皮	是
85	POS	17.3203	[M+NH4]+	736.185	736.187	-2.72518	521.1083, 139.0390, 295.0594, 323.0551, 135.0442, 181.0496, 111.0442	45.8	91.6731	64.375	202336	C36H30O16	Salvianolic acid E	-	Stilbenes	-	C1=CC(=C(C=C1C[C@H](C(=O)O)OC(=O)/C=C/C2=C(C(=C(C=C2)O)O)/C(=C\C3=CC(=C(C=C3)O)O)/C(=O)O[C@H](CC4=CC(=C(C=C4)O)O)C(=O)O)O)O	丹参	-
86	POS	17.4073	[M+H]+	313.106	313.107	-3.21705	267.1014, 221.0960, 249.0909, 295.0961, 163.0389, 313.1071, 277.0860	56.5	98.0751	79.875	211482	C18H16O5	Przewaquinone F	-	Prenol lipids	Diterpenoids	CC1=COC2=C1C(=O)C(=O)C3=C2C=CC4=C3CCC(C4CO)O	丹参	-
87	NEG	17.471	[M-H]-	299.056	299.056	0.457107	299.0571, 284.0329, 256.0380, 231.9322	86.7	98.4989	80.625	134633	C16H12O6	Diosmetin	香叶木素	Flavonoids	O-methylated flavonoids	COC1=C(C=C(C=C1)C2=CC(=O)C3=C(C=C(C=C3O2)O)O)O	丹参	是
88	POS	17.7433	[M+H-H2O]+	313.142	313.143	-3.20825	269.1535, 313.1433, 171.0802, 271.0965, 267.1375	61.9	97.5532	66.5	400464	C19H22O5	aguerin B	-	Prenol lipids	Terpene lactones	CC(=C)C(=O)O[C@H]1CC(=C)[C@@H]2C[C@@H](C(=C)[C@@H]2[C@@H]3[C@@H]1C(=C)C(=O)O3)O	丹参,郁金	-
89	NEG	17.7528	[M+FA-H]-	831.476	831.475	2.14554	785.4678, 831.4822, 71.0139, 279.2331, 101.0245, 78.9591, 281.2477	84.9	93.5626	73.125	109401	C41H70O14	Astramembranoside B	-	-	-	C[C@H](CC[C@@H](C(C)(C)O)O)[C@H]1[C@H](C[C@@]2([C@@]1(CC[C@]34[C@H]2C[C@@H]([C@@H]5[C@]3(C4)CC[C@@H](C5(C)C)O[C@H]6[C@@H]([C@H]([C@@H](CO6)O)O)O[C@H]7[C@@H]([C@H]([C@@H]([C@H](O7)CO)O)O)O)O)C)C)O	黄芪	-
90	POS	18.0122	[M+H]+	535.325	535.328	-4.91488	445.2590, 535.3278, 499.3059, 107.0855, 517.3168, 135.0805	92	89.2223	72.5	121368	C31H42N4O4	Scutianine C	-	-	-	CC[C@H](C)[C@@H](C(=O)N[C@H]1[C@H](OC2=CC=C(C=C2)/C=C\NC(=O)[C@@H](NC1=O)CC3=CC=CC=C3)C(C)C)N(C)C	泽泻	-
91	NEG	18.0195	[M+FA-H]-	991.514	991.512	2.30876	945.5100, 991.5164, 71.0139, 101.0244, 89.0245, 113.0246, 85.0295	97.1	96.5879	87.625	206155	C47H78O19	Astragaloside V	-	Steroids and steroid derivatives	Steroidal glycosides	C[C@]12CC[C@@]34C[C@@]35CC[C@@H](C([C@@H]5[C@H](C[C@H]4[C@@]1(C[C@@H]([C@@H]2[C@]6(CC[C@H](O6)C(C)(C)O[C@H]7[C@@H]([C@H]([C@@H]([C@H](O7)CO)O)O)O)C)O)C)O)(C)C)O[C@H]8[C@@H]([C@H]([C@@H](CO8)O)O)O[C@H]9[C@@H]([C@H]([C@@H]([C@H](O9)CO)O)O)O	黄芪	-
92	NEG	18.1982	[M-H]-	267.066	267.066	0.0571995	267.0666, 252.0440, 223.0402, 251.0359	94.9	98.5797	92.75	3.67564e+06	C16H12O4	Formononetin	芒柄花素	Isoflavonoids	O-methylated isoflavonoids	COC1=CC=C(C=C1)C2=COC3=C(C2=O)C=CC(=C3)O	葛根,黄芪	是
93	POS	18.2561	[M+H-H2O]+	235.168	235.169	-3.00131	235.1694, 217.1586, 189.1639, 133.1013, 105.0699, 119.0857, 175.1118	73.5	95.7911	78.75	545781	C15H24O3	1-hydroxyepiacorone	-	Organooxygen compounds	Carbonyl compounds	C[C@H]1CC[C@]2(CC1=O)[C@H](CC(=O)[C@]2(C(C)C)O)C	郁金	-
94	POS	18.4555	[M+H]+	785.465	785.468	-3.90199	143.1067, 125.0962, 71.0493, 107.0855, 437.3416, 455.3526, 85.0648	90.8	91.7545	86.125	200592	C41H68O14	Astragaloside IV	黄芪甲苷	Steroids and steroid derivatives	Steroidal glycosides	C[C@]12CC[C@@]34C[C@@]35CC[C@@H](C([C@@H]5[C@H](C[C@H]4[C@@]1(C[C@@H]([C@@H]2[C@]6(CC[C@H](O6)C(C)(C)O)C)O)C)O[C@H]7[C@@H]([C@H]([C@@H]([C@H](O7)CO)O)O)O)(C)C)O[C@H]8[C@@H]([C@H]([C@@H](CO8)O)O)O	黄芪	是
95	POS	18.4555	[M+H]+	301.106	301.107	-2.91368	167.0703, 301.1070, 152.0469, 134.0363	81.7	98.1264	80.5	309798	C17H16O5	3-Hydroxy-9,10-dimethoxyptercarpan	3-羟基-9,10-二甲氧基紫檀烷	Isoflavonoids	Furanoisoflavonoids	COC1=C(C2=C(C=C1)C3COC4=C(C3O2)C=CC(=C4)O)OC	黄芪	是
96	NEG	18.5995	[M+FA-H]-	251.093	251.092	0.177234	207.1029, 179.1075, 109.0294, 122.0375, 116.9288	67.2	98.1414	81.375	157754	C12H14O3	(Z)-6,7-Epoxy-6,7-dihydroligustilide	-	Dihydrofurans	Furanones	CCC/C=C\1/C2=C(C3C(O3)CC2)C(=O)O1	薤白,川芎	-
97	POS	18.6539	[M+H]+	303.122	303.123	-3.00849	123.0440, 167.0704, 133.0647, 161.0599	64.4	98.091	76.875	164040	C17H18O5	7,2'-Dihydroxy-3',4'-dimethoxyisoflavan	7,2'-二羟基-3',4'-二甲氧基异黄烷	Isoflavonoids	O-methylated isoflavonoids	COC1=C(C(=C(C=C1)C2CC3=C(C=C(C=C3)O)OC2)O)OC	黄芪	是
98	NEG	18.7328	[M-H]-	337.109	337.108	1.08738	337.1093, 307.0977, 121.0296, 309.1121	52.6	97.6029	70.875	40755.1	C20H18O5	Demethoxycurcumin	-	Diarylheptanoids	Linear diarylheptanoids	COC1=C(C=CC(=C1)/C=C/C(=O)CC(=O)/C=C/C2=CC=C(C=C2)O)O	郁金	-
99	POS	19.0258	[M+H]+	233.153	233.154	-3.45823	215.1431, 145.1011, 217.1597, 187.1481	57	95.522	74	164373	C15H20O2	Xantholide B	-	Prenol lipids	Terpene lactones	C[C@@H]1[C@H]2C[C@@H]3[C@@H](CC=C3C)C(=C)C[C@H]2OC1=O	郁金	-
100	NEG	19.0459	[M+FA-H]-	547.328	547.328	0.870015	547.3299, 71.0139, 425.2699, 353.2496, 73.0295, 327.2333, 116.9287	62	96.7375	71.125	517468	C30H46O6	Picfeltarraegenin II	-	Steroids and steroid derivatives	Cucurbitacins	CC1(C(CCC2C1=CCC3C2(C(=O)CC4(C3(CC(C4C5(C(=O)CC(O5)C(C)(C)O)C)O)C)C)C)O)C	丹参	-
101	POS	19.0477	[M+H]+	943.523	943.526	-3.26545	85.0284, 141.0182, 70.0653, 95.0855, 423.3624, 441.3732, 109.1013	97.3	96.2821	90.875	794955	C48H78O18	Soyasaponin Bb	大豆皂苷Bb	Prenol lipids	Terpene glycosides	C[C@H]1[C@@H]([C@H]([C@H]([C@@H](O1)O[C@@H]2[C@H]([C@H]([C@H](O[C@H]2O[C@@H]3[C@H]([C@@H]([C@H](O[C@H]3O[C@H]4CC[C@]5([C@H]([C@@]4(C)CO)CC[C@@]6([C@@H]5CC=C7[C@]6(CC[C@@]8([C@H]7CC(C[C@H]8O)(C)C)C)C)C)C)C(=O)O)O)O)CO)O)O)O)O)O	葛根,黄芪	是
102	POS	19.1138	[M+H]+	235.168	235.169	-3.78791	235.1691, 217.1588, 105.0700, 119.0856, 133.1012, 95.0855, 159.1169	66.7	94.9771	76.25	205436	C15H22O2	Neoprocurcumenol	-	Prenol lipids	Sesquiterpenoids	CC1=C2CC[C@]([C@H]2CC(=C(C)C)C(=O)C1)(C)O	泽泻,郁金	-
103	NEG	19.2027	[M+FA-H]-	563.323	563.323	1.26951	517.3184, 116.9285, 78.9589, 563.3220, 547.2846, 519.3362, 341.2130	80	91.088	91.625	129068	C30H46O7	perulactone	-	Steroids and steroid derivatives	Bile acids, alcohols and derivatives	CC1C(COC1=O)CC(C(C)(C2CCC3C2(CCC4C3CC=C5C4(C(CC(C5)O)OC(=O)C)C)C)O)O	泽泻	-
104	POS	19.2895	[M+H]+	235.168	235.169	-3.92726	235.1691, 217.1588, 105.0700, 119.0856, 133.1012, 95.0855, 107.0856	86.4	95.64	81.75	162866	C15H22O2	Isoprocurcumenol	-	Prenol lipids	Sesquiterpenoids	CC(=C1CC2C(CCC2(C)O)C(=C)CC1=O)C	川芎,瓜蒌皮,郁金	-
105	POS	19.4884	[M+H]+	235.168	235.169	-3.81208	235.1693, 217.1589, 107.0855, 85.0648, 93.0700, 119.0856, 105.0700	63.9	93.7937	78.875	249974	C15H22O2	schisandronol	-	Prenol lipids	Sesquiterpenoids	CC(C)[C@H]1CCC(=C)[C@@H]2[C@@H]1C=C(C(=O)C2)CO	丹参	-
106	POS	19.5322	[M+H-H2O]+	203.179	203.179	-2.66131	203.1795, 105.0699, 147.1168, 119.0856, 109.1013, 133.1013, 95.0855	62.4	97.8774	69	240290	C15H24O	Isospathulenol	-	Prenol lipids	Sesquiterpenoids	CC1=C2CC[C@]([C@H]2[C@H]3[C@H](C3(C)C)CC1)(C)O	泽泻,川芎,郁金	-
107	POS	19.5542	[M+H-2H2O]+	469.33	469.331	-2.32035	469.3336, 451.3203, 397.2761, 119.0855, 133.1010, 93.0699, 109.1010	78.2	89.2844	89.5	113778	C30H48O6	16-Oxoalisol A	-	Prenol lipids	Triterpenoids	C[C@H](C[C@@H]([C@H](C(C)(C)O)O)O)C1=C2C[C@@H]([C@H]3[C@]4(CCC(=O)C([C@@H]4CC[C@@]3([C@]2(CC1=O)C)C)(C)C)C)O	泽泻,郁金	-
108	NEG	19.5613	[M-H]-	283.061	283.061	0.250434	283.0617, 268.0381, 267.0303, 239.0356	85.9	98.2034	87.125	137228	C16H12O5	Biochanin A	鹰嘴豆芽素A	Isoflavonoids	O-methylated isoflavonoids	COC1=CC=C(C=C1)C2=COC3=CC(=CC(=C3C2=O)O)O	葛根,黄芪	是
109	POS	19.5765	[M+H]+	237.184	237.185	-3.74778	219.1744, 107.0855, 163.1118, 95.0855, 93.0699, 121.1011, 237.1848	74.3	97.5812	74.75	114163	C15H24O2	Orientalol F	-	Prenol lipids	Sesquiterpenoids	CC1=C2[C@@H](CC1)[C@]3(CC[C@@]([C@H]2O)(O3)C(C)C)C	泽泻	-
110	POS	19.7748	[M+H]+	313.142	313.143	-4.62073	295.1325, 313.1427, 267.1378, 294.1201, 197.0595, 276.1097, 252.1101	71.7	99.0313	77.25	325261	C19H20O4	3-Hydroxycyptotanshinone	-	Prenol lipids	Diterpenoids	CC1COC2=C1C(=O)C(=O)C3=C2C=CC4=C3CCC(C4(C)C)O	丹参	-
111	POS	19.7971	[M+H-H2O]+	543.33	543.332	-3.14424	543.3323, 465.3011, 483.3114, 525.3228, 184.0733	79.9	91.2704	75	89899.2	C32H48O8	Dihydrocucurbitacin B	-	Steroids and steroid derivatives	Cucurbitacins	CC(=O)OC(C)(C)CCC(=O)[C@@](C)([C@H]1[C@@H](C[C@@]2([C@@]1(CC(=O)[C@@]3([C@H]2CC=C4[C@H]3C[C@@H](C(=O)C4(C)C)O)C)C)C)O)O	泽泻	-
112	POS	20.0143	[M+H]+	193.122	193.122	-2.12237	137.0598, 147.1169, 91.0543, 93.0700, 193.1225, 175.1118, 105.0700	95.9	99.3797	85.375	7.86653e+06	C12H16O2	Senkyunolide A	洋川芎内酯A	Isobenzofurans	-	CCCC[C@H]1C2=C(C=CCC2)C(=O)O1	川芎	是
113	POS	20.0351	[M+H]+	235.169	235.169	-3.1323	235.1691, 193.1225, 159.1170, 161.0962, 177.1277, 175.1118, 85.0649	70.3	98.4939	87.375	4.90928e+06	C15H22O2	13-Hydroxygermacrone	-	Prenol lipids	Sesquiterpenoids	C/C/1=C\C/C(=C(/C)\CO)/C(=O)C/C(=C/CC1)/C	丹参,泽泻,瓜蒌皮,郁金	-
114	POS	20.1403	[M+H]+	237.184	237.185	-3.61824	159.1169, 201.1638, 85.0648, 219.1746, 161.1328, 119.0856, 105.0700	89.7	93.3243	78.25	153914	C15H24O2	litseahumulane a	-	Prenol lipids	Sesquiterpenoids	C[C@@H]\1CCC(=O)C(=C)CC[C@H](C(/C=C1)(C)C)O	瓜蒌皮,赤芍,郁金	-
115	POS	20.1828	[M+H]+	191.106	191.107	-2.94926	145.1012, 173.0962, 91.0543, 135.0441, 117.0699, 137.0598, 191.1067	92.4	99.0773	83.5	1.39415e+06	C12H14O2	Butylphathlide	正丁基苯酞	Benzofurans	Benzofuranones	CCCCC1C2=CC=CC=C2C(=O)O1	川芎,瓜蒌皮	是
116	NEG	20.2557	[M+FA-H]-	913.482	913.48	1.99569	913.4838, 116.9286, 89.0247, 91.5795	87.4	98.9951	77.5	986783	C45H72O16	Astragaloside I	-	Steroids and steroid derivatives	Steroidal glycosides	CC(=O)O[C@H]1[C@@H](CO[C@H]([C@@H]1OC(=O)C)O[C@H]2CC[C@]34C[C@]35CC[C@@]6([C@H]([C@H](C[C@]6([C@@H]5C[C@@H]([C@H]4C2(C)C)O[C@H]7[C@@H]([C@H]([C@@H]([C@H](O7)CO)O)O)O)C)O)[C@]8(CC[C@H](O8)C(C)(C)O)C)C)O	黄芪	-
117	POS	20.2687	[M+H]+	235.168	235.169	-3.24632	217.1588, 189.1638, 105.0700, 133.1012, 161.0960, 175.1119, 235.1691	69.2	99.0138	86.5	5.68734e+06	C15H22O2	Isocurcumadione	-	Prenol lipids	Sesquiterpenoids	CC1=CC(=O)C(=C(C)C)CCC1CCC(=O)C	郁金	-
118	POS	20.2911	[M+H]+	489.356	489.357	-2.14858	399.2891, 489.3576, 453.3356, 471.3471, 107.0857, 121.1012, 133.1012	81.2	96.8406	93.5	810232	C30H48O5	Caulophyllogenin	-	Prenol lipids	Triterpenoids	C[C@]12CC[C@@H]([C@@]([C@@H]1CC[C@@]3([C@@H]2CC=C4[C@]3(C[C@H]([C@@]5([C@H]4CC(CC5)(C)C)C(=O)O)O)C)C)(C)CO)O	泽泻	-
119	POS	20.356	[M+H]+	283.096	283.096	-3.4126	283.0963, 240.0778, 227.1066, 268.0723	91.5	96.5756	80.625	183743	C17H14O4	4',7-Dimethoxyisoflavone	4',7-二甲氧基异黄酮	Isoflavonoids	O-methylated isoflavonoids	COC1=CC=C(C=C1)C2=COC3=C(C2=O)C=CC(=C3)OC	葛根	是
120	POS	20.487	[M+H-H2O]+	471.346	471.347	-2.00832	471.3481, 191.1430, 203.1794, 107.0856, 95.0856, 119.0856, 133.1012	79.5	88.9017	86.125	284254	C30H48O5	Madasiatic acid	-	Prenol lipids	Triterpenoids	CC1CCC2(CCC3(C(=CCC4C3(CC(C5C4(CC(C(C5(C)C)O)O)C)O)C)C2C1C)C)C(=O)O	薤白	-
121	POS	20.5093	[M+H]+	445.211	445.212	-2.55946	105.0336, 194.1177, 117.0699, 91.0542, 224.1070, 134.0965	87.6	98.4538	90.125	98943.4	C27H28N2O4	Asperglaucide	金色酰胺醇酯	Carboxylic acids and derivatives	Amino acids, peptides, and analogues	CC(=O)OC[C@H](CC1=CC=CC=C1)NC(=O)[C@H](CC2=CC=CC=C2)NC(=O)C3=CC=CC=C3	丹参,瓜蒌皮,郁金,骨碎补	是
122	NEG	20.5471	[M-H]-	331.192	331.191	0.693992	331.1920, 301.1813, 211.1494, 286.1534	74.8	97.4787	77.75	163024	C20H28O4	leoheteronin c	-	Prenol lipids	Terpene lactones	CC1=C([C@]2(CCCC([C@@H]2CC1=O)(C)C)C)CCC3=CC(=O)OC3O	丹参	-
123	POS	20.5758	[M+H]+	489.356	489.357	-2.0435	201.1639, 489.3579, 205.1588, 147.1169, 471.3473, 119.0856, 187.1480	92.4	94.591	87.5	463316	C30H48O5	Euscaphic acid	野鸦椿酸	Prenol lipids	Triterpenoids	C[C@@H]1CC[C@@]2(CC[C@@]3(C(=CC[C@H]4[C@]3(CC[C@@H]5[C@@]4(C[C@H]([C@H](C5(C)C)O)O)C)C)[C@@H]2[C@]1(C)O)C)C(=O)O	丹参,葛根,黄芪	是
124	POS	20.6838	[M+H]+	533.383	533.384	-1.65143	415.2845, 533.3855, 487.3442, 469.3312, 107.0855, 133.1013	63.5	91.4021	64.75	72448.3	C32H52O6	Alisol A 24-acetate	-	Prenol lipids	Triterpenoids	C[C@H](C[C@@H]([C@H](C(C)(C)O)OC(=O)C)O)C1=C2C[C@@H]([C@H]3[C@]4(CCC(=O)C([C@@H]4CC[C@@]3([C@]2(CC1)C)C)(C)C)C)O	泽泻	-
125	POS	20.6838	[M+Na]+	511.341	511.339	2.58852	511.3430, 451.3224, 119.0858, 107.0854, 109.1013, 145.1013, 133.1014	85.8	92.1101	78.375	98867.1	C30H48O5	bemeuxin	-	Prenol lipids	Triterpenoids	C[C@]12CCC(=O)C(C1CC[C@@]3([C@@H]2CC=C4[C@]3(C[C@H]([C@@]5([C@@H]4CC([C@H]([C@@H]5O)O)(C)C)CO)O)C)C)(C)C	泽泻	-
126	POS	20.8374	[M+H]+	531.367	531.368	-1.43481	513.3585, 531.3692, 107.0855, 121.1012, 109.1013, 133.1012, 453.3381	70.3	97.6511	78.125	220011	C32H50O6	23-O-Acetylshengmanol	-	-	-	C[C@H](C[C@H]([C@H]1C(O1)(C)C)OC(=O)C)[C@H]2C(=O)[C@@H]([C@@]3([C@@]2(CC[C@]45[C@H]3CC[C@@H]6[C@]4(C5)CC[C@@H](C6(C)C)O)C)C)O	泽泻	-
127	POS	20.9702	[M+H-H2O]+	293.116	293.117	-3.06753	293.1168, 247.1117, 275.1066, 278.0937, 204.0935	62	94.9687	79.125	610447	C19H18O4	3alpha-Hydroxytanshinone IIA	-	Prenol lipids	Diterpenoids	CC1=COC2=C1C(=O)C(=O)C3=C2C=CC4=C3CC[C@H](C4(C)C)O	丹参	-
128	POS	20.9915	[M+H]+	195.137	195.138	-2.4994	79.0543, 149.1326, 125.0598, 177.1274, 81.0700, 195.1379, 93.0700	92.5	98.9447	83.75	2.18705e+06	C12H18O2	Neocindilide	新蛇床内酯	Isobenzofurans	-	CCCCC1C2CCCC=C2C(=O)O1	丹参,川芎	是
129	POS	21.0559	[M+H]+	279.101	279.102	-2.87809	279.1015, 261.0910, 233.0960, 205.1013, 190.0782, 169.0645	94.2	99.3146	83.875	1.03084e+07	C18H14O3	Dihydrotanshinone I	二氢丹参酮I	Prenol lipids	Diterpenoids	C[C@H]1COC2=C1C(=O)C(=O)C3=C2C=CC4=C(C=CC=C43)C	丹参,郁金	是
130	POS	21.0559	[M+H]+	191.106	191.107	-2.78513	191.1067, 173.0963, 145.1012, 91.0543, 117.0699	94.8	99.2269	84.625	1.42551e+07	C12H14O2	Ligustilide	藁本内酯	Isobenzofurans	-	CCC/C=C\1/C2=C(C=CCC2)C(=O)O1	丹参,川芎,瓜蒌皮,葛根,赤芍	是
131	NEG	21.0603	[M+FA-H]-	531.333	531.333	1.06045	531.3355, 116.9287, 485.3282, 91.5781	83.4	92.4657	88.875	181668	C30H46O5	Alisol C	-	Prenol lipids	Triterpenoids	C[C@H](C[C@@H]([C@@H]1C(O1)(C)C)O)C2=C3C[C@@H]([C@H]4[C@]5(CCC(=O)C([C@@H]5CC[C@@]4([C@]3(CC2=O)C)C)(C)C)C)O	泽泻,丹参	-
132	POS	21.1867	[M+H]+	229.122	229.122	-2.80041	229.1223, 214.0984, 213.0911, 189.0911	61.5	98.8043	66.5	444334	C15H16O2	Cadalenequinone	-	Prenol lipids	Sesquiterpenoids	CC1=C2C(=O)C=C(C(=O)C2=C(C=C1)C(C)C)C	郁金	-
133	POS	21.2522	[M+H-H2O]+	217.158	217.159	-2.4153	217.1588, 159.1169, 202.1351, 175.1119	83	98.5823	88.625	412018	C15H22O2	Isocurcumenol	-	Prenol lipids	Sesquiterpenoids	C[C@H]1CC[C@@H]2[C@]13CC(=C(C)C)[C@](O3)(CC2=C)O	泽泻,郁金	-
134	POS	21.317	[M+H]+	327.158	327.159	-3.22916	295.1327, 327.1586, 312.1352, 281.1171, 235.1116	54.3	99.2151	65.875	2.3073e+06	C20H22O4	picealactone c	-	Prenol lipids	Terpene lactones	CC(C)C1=C(C=C2C(=C1)C(=O)C3=C4[C@@]2(CCC[C@]4(C(=O)O3)C)C)O	丹参	-
135	POS	21.317	[M+H]+	529.351	529.352	-2.15388	529.3531, 451.3207, 469.3318, 109.1012, 415.2846	92	98.9459	88.875	5.941e+06	C32H48O6	23-Acetyl alisol C	23-乙酰泽泻醇C	Prenol lipids	Triterpenoids	C[C@H](C[C@@H]([C@@H]1C(O1)(C)C)OC(=O)C)C2=C3C[C@@H]([C@H]4[C@]5(CCC(=O)C([C@@H]5CC[C@@]4([C@]3(CC2=O)C)C)(C)C)C)O	泽泻	是
136	POS	21.3824	[M+H-2H2O]+	453.335	453.336	-2.03905	453.3386, 107.0855, 95.0854, 119.0856, 121.1012, 105.0702, 133.1013	79	94.6929	81.5	144092	C30H48O5	Alisol F	-	Prenol lipids	Triterpenoids	C[C@@H]1C[C@H](O[C@@H]2C1=C3C[C@@H]([C@H]4[C@]5(CCC(=O)C([C@@H]5CC[C@@]4([C@]3(C2)C)C)(C)C)C)O)[C@H](C(C)(C)O)O	丹参,泽泻	-
137	POS	21.4269	[M+H-2H2O]+	299.2	299.201	-2.92504	229.1222, 299.2003, 83.0855, 55.0549, 187.0754, 257.1533	55.5	98.7215	68.75	668123	C20H30O4	Isopreleoheterin	-	-	-	C[C@@H]1C(=O)[C@H]([C@@H]2[C@@]([C@@]13CC[C@@]4(O3)COC=C4)(CCCC2(C)C)C)O	郁金	-
138	NEG	21.4406	[M-H]-	357.207	357.207	0.783891	357.2078, 297.1863, 282.1630, 267.1392	61.6	98.8659	80.875	226210	C22H30O4	Palbinone	-	Steroids and steroid derivatives	Oxosteroids	C[C@]12CC[C@@H](C([C@@H]1CC[C@@]3([C@@H]2C=CC4=C(C(=O)C(=O)[C@]43C)O)C)(C)C)O	赤芍	-
139	POS	21.4707	[M+H]+	315.158	315.159	-3.52959	297.1486, 315.1588, 254.0937, 279.1380, 251.1433	95.9	97.2563	86.75	1.17226e+06	C19H22O4	Neocryptotanshinone	新隐丹参酮	Prenol lipids	Diterpenoids	CC(CO)C1=C(C2=C(C3=C(C=C2)C(CCC3)(C)C)C(=O)C1=O)O	丹参	是
140	NEG	21.4856	[M+FA-H]-	533.349	533.348	0.777764	487.3438, 533.3522, 116.9287, 489.3599	82.1	90.4134	91.75	1.46903e+06	C30H48O5	Cimigenol	-	Steroids and steroid derivatives	Cycloartanols and derivatives	C[C@@H]1C[C@@H]2[C@H](O[C@]3([C@H]1[C@]4(CC[C@@]56C[C@@]57CC[C@@H](C([C@@H]7CC[C@H]6[C@@]4([C@H]3O)C)(C)C)O)C)O2)C(C)(C)O	泽泻	-
141	POS	21.6023	[M+H]+	469.33	469.331	-1.84105	397.2737, 469.3317, 451.3207, 399.2887, 395.2572, 133.1012, 353.2477	83.2	94.3469	77.625	1.385e+06	C30H44O4	Kadsulactone	-	-	-	C[C@H]1[C@H]2CC[C@@]3([C@@]2(CCC45[C@H]3CCC6[C@]4(C5)CCC(=O)C6(C)C)C)COC(=O)/C(=C\C[C@H]1O)/C	丹参,泽泻,郁金	-
142	POS	21.6891	[M+H-H2O]+	217.158	217.159	-2.2174	217.1588, 161.0961, 95.0855, 81.0699, 149.0963, 119.0855, 93.0700	69.9	98.4055	83.5	490755	C15H22O2	Neocurcumenol	-	Prenol lipids	Sesquiterpenoids	C[C@H]1CCC2=C(C[C@@]3(C(=C(C)C)C[C@]12O3)O)C	丹参,川芎,薤白,郁金	-
143	POS	21.9106	[M+H]+	303.231	303.232	-2.78454	303.2313, 107.0856, 105.0700, 285.2205, 95.0855, 81.0700, 147.1166	75.6	97.4823	71.5	80626.7	C20H30O2	pekinenal	-	Prenol lipids	Diterpenoids	C/C/1=C\CC/C(=C/C[C@H](/C(=C\[C@@H]2[C@H](C2(C)C)CC1)/C=O)O)/C	泽泻	-
144	NEG	21.932	[M+FA-H]-	531.333	531.333	1.06843	485.3294, 531.3347, 91.5776, 116.9286, 59.0139	80.4	89.1004	81.75	196545	C30H46O5	11-Anhydro-16-oxoalisol A	-	Prenol lipids	Triterpenoids	C[C@H](C[C@@H]([C@H](C(C)(C)O)O)O)C1=C2C=C[C@H]3[C@]4(CCC(=O)C([C@@H]4CC[C@@]3([C@]2(CC1=O)C)C)(C)C)C	泽泻	-
145	POS	22.0001	[M+H]+	217.158	217.159	-2.11406	217.1588, 159.1169, 105.0699, 161.0961	73	96.9094	75.75	86150	C15H20O	(+)-Karanone	-	Prenol lipids	Sesquiterpenoids	C[C@H]1CC=CC2=CC(=O)[C@H](C[C@]12C)C(=C)C	薤白,郁金	-
146	NEG	22.1111	[M+FA-H]-	535.364	535.364	-0.237409	535.3652,471.3501	95.4	99.353	89.375	19731215	C30H50O5	Alisol A	泽泻醇A	Prenol lipids	Triterpenoids	C[C@H](C[C@@H]([C@H](C(C)(C)O)O)O)C1=C2C[C@@H]([C@H]3[C@]4(CCC(=O)C([C@@H]4CC[C@@]3([C@]2(CC1)C)C)(C)C)C)O	泽泻	是
147	POS	22.1992	[M+H-2H2O]+	437.341	437.341	-1.45172	437.3431, 95.0855, 107.0855, 109.1013, 81.0700, 119.0856, 121.1012	87.5	92.127	89.375	209954	C30H48O4	Hederagenin	常春藤皂苷元	Prenol lipids	Triterpenoids	C[C@]12CC[C@@H]([C@@]([C@@H]1CC[C@@]3([C@@H]2CC=C4[C@]3(CC[C@@]5([C@H]4CC(CC5)(C)C)C(=O)O)C)C)(C)CO)O	赤芍,黄芪	是
148	NEG	22.2665	[M-H]-	315.196	315.197	-0.661075	315.1973, 285.1868, 212.0037, 311.0211, 82.5396, 153.5706, 98.5569	59.1	99.4693	72.625	1.11806e+06	C20H28O3	Trogopteroid C	-	-	-	C[C@]1(CC2(CC[C@@H]3[C@@]([C@H]2CC1=O)(C=CC(=O)C3(C)C)C)O)C=C	丹参	-
149	POS	22.2843	[M+H]+	277.085	277.086	-2.74696	277.0861, 249.0912, 178.0777, 193.1014	94.5	99.6513	88.25	7.30809e+06	C18H12O3	Tanshinone I	丹参酮I	Prenol lipids	Diterpenoids	CC1=C2C=CC3=C(C2=CC=C1)C(=O)C(=O)C4=C3OC=C4C	丹参	是
150	POS	22.3689	[M+H]+	297.148	297.149	-3.29909	297.1485, 251.1434, 254.0936, 279.1380	94.5	99.6626	86.625	5.18897e+07	C19H20O3	Cryptotanshinone	隐丹参酮	Prenol lipids	Diterpenoids	C[C@H]1COC2=C1C(=O)C(=O)C3=C2C=CC4=C3CCCC4(C)C	丹参,赤芍,郁金	是
151	POS	22.4535	[M+H]+	235.169	235.169	-2.65175	235.1693, 217.1591, 189.1637, 135.1169, 67.0545, 121.1012, 147.1169	81.4	95.4057	73.375	419414	C15H22O2	Artemisinic acid	青蒿酸	Prenol lipids	Sesquiterpenoids	C[C@@H]1CC[C@H]([C@@H]2[C@H]1CCC(=C2)C)C(=C)C(=O)O	瓜蒌皮,葛根,薤白	是
152	POS	22.649	[M+H]+	473.362	473.363	-1.25946	107.0856, 203.1796, 95.0856, 205.1590, 121.1013, 473.3638, 409.3470	88.5	97.3503	93.875	301830	C30H48O4	Glucosol	-	Prenol lipids	Triterpenoids	C[C@@H]1CC[C@@]2(CC[C@@]3(C(=CC[C@H]4[C@]3(CC[C@@H]5[C@@]4(C[C@H]([C@@H](C5(C)C)O)O)C)C)[C@@H]2[C@H]1C)C)C(=O)O	丹参	-
153	NEG	22.7237	[M-H]-	329.176	329.176	0.932635	329.1764, 314.1530, 90.9336, 146.9235	61.6	96.7887	77.375	259367	C20H26O4	taiwaniaquinone a	-	Prenol lipids	Diterpenoids	CC(C)C1=C(C2=C(C(=O)C1=O)[C@]3(CCCC([C@@H]3[C@H]2C=O)(C)C)C)O	丹参	-
154	POS	22.9546	[M+H]+	405.169	405.17	-2.4023	405.1695, 281.0442, 253.0494, 209.0597	54.3	97.6744	69.5	356573	C25H24O5	Puerarol	-	Isoflavonoids	Coumestans	CC(=CCC/C(=C/CC1=CC2=C(C=C1O)OC(=O)C3=C2OC4=C3C=CC(=C4)O)/C)C	葛根	-
155	NEG	23.0347	[M-H]-	313.181	313.181	1.1108	313.1822, 298.1584, 115.0450, 73.0668	85	98.7619	86.375	1.45974e+06	C20H26O3	dichroanal b	-	Prenol lipids	Diterpenoids	CC(C)C1=C(C(=C2C(=C1C=O)C=C3[C@@]2(CCCC3(C)C)C)O)O	丹参	-
156	POS	23.3715	[M+Na]+	535.338	535.339	-1.90363	535.3401, 475.3186, 495.3451, 107.0856	77.5	97.986	83.75	292549	C32H48O5	Poricoic acid AM	-	Prenol lipids	Triterpenoids	CC(C)C(=C)CC[C@H]([C@H]1[C@@H](C[C@@]2([C@@]1(CC=C3C2=CC[C@H]([C@]3(C)CCC(=O)OC)C(=C)C)C)C)O)C(=O)O	泽泻	-
157	POS	23.3927	[M+H-H2O]+	205.195	205.195	-1.93327	149.1326, 91.0543, 107.0856, 123.1168, 93.0700, 121.1012, 205.1951	70.5	96.5858	75	78479.6	C15H26O	Beta-Eudesmol	β-桉叶醇	Prenol lipids	Sesquiterpenoids	C=C1CCCC2(C)C1CC(C(C)(C)O)CC2	泽泻,郁金,川芎	是
158	POS	23.4377	[2M+H]+	301.215	301.216	-2.93138	191.1066, 301.2157, 97.1013, 205.1224, 149.0598, 55.0549, 219.1382	50.5	94.0038	63.125	71072.1	C10H14O	Perillene	-	Heteroaromatic compounds	-	CC(=CCCC1=COC=C1)C	川芎,郁金	-
159	POS	23.4815	[M+H]+	383.221	383.222	-3.07678	191.1067, 383.2211, 175.1119, 91.0543, 147.1169, 365.2112, 105.0700	66.8	94.3582	68.25	625727	C24H30O4	3,8-Dihydrodiligustilide	-	Lactones	Gamma butyrolactones	CCCC[C@@H]1[C@]23CC[C@H](C=C2C(=O)O1)[C@H]4[C@@H]3C5=C(CC4)/C(=C/CCC)/OC5=O	川芎	-
160	POS	23.6109	[M+H-H2O]+	455.351	455.352	-2.58795	455.3519, 121.1013, 107.0857, 437.3407, 119.0858, 95.0857, 133.1010	95.4	96.6707	93.125	1.93288e+06	C30H48O4	Alisol G	25-脱水泽泻醇A	Prenol lipids	Triterpenoids	C[C@H](C[C@@H]([C@H](C(=C)C)O)O)C1=C2C[C@@H]([C@H]3[C@]4(CCC(=O)C([C@@H]4CC[C@@]3([C@]2(CC1)C)C)(C)C)C)O	泽泻	是
161	POS	23.6109	[M+H]+	295.132	295.133	-3.36346	295.1328, 277.1221, 249.1274, 252.0778	93.8	99.6253	85.375	2.65208e+07	C19H18O3	Tanshinone IIA	丹参酮IIA	Prenol lipids	Diterpenoids	CC1=COC2=C1C(=O)C(=O)C3=C2C=CC4=C3CCCC4(C)C	丹参,赤芍,郁金	是
162	NEG	23.6834	[M-H]-	279.103	279.103	-0.135227	279.1030, 251.1082, 128.0105, 236.0836	66.6	98.6623	79.625	184526	C18H16O3	Danshenxinkun B	-	Prenol lipids	Diterpenoids	CC1=C2C=CC3=C(C2=CC=C1)C(=O)C(=O)C(=C3O)C(C)C	丹参	-
163	POS	23.8277	[M+H]+	299.163	299.164	-2.98761	299.1635, 183.0804, 253.1586, 257.1171, 169.1012, 297.1431, 298.1529	60.3	97.938	65.875	227257	C19H22O3	gravelliferone	-	Coumarins and derivatives	Hydroxycoumarins	CC(=CCC1=C(C=C2C(=C1)C=C(C(=O)O2)C(C)(C)C=C)O)C	丹参	-
164	NEG	23.9	[M+FA-H]-	517.353	517.353	-0.314099	471.3488,517.3452	98.9	94.9954	92.75	11925730	C30H48O4	Alisol B	泽泻醇B	Prenol lipids	Triterpenoids	C[C@H](C[C@@H]([C@@H]1C(O1)(C)C)O)C2=C3C[C@@H]([C@H]4[C@]5(CCC(=O)C([C@@H]5CC[C@@]4([C@]3(CC2)C)C)(C)C)C)O	泽泻	是
165	POS	24.0256	[M+H]+	469.33	469.331	-1.66865	469.3325, 451.3203, 107.0854, 339.2681, 119.0855, 145.1012, 159.1168	87.6	96.8283	84.75	1.2832e+06	C30H44O4	Ganoderic acid TR	-	Prenol lipids	Triterpenoids	C[C@H](CC/C=C(\C)/C(=O)O)[C@H]1C[C@@H]([C@@]2([C@@]1(CC=C3C2=CC[C@@H]4[C@@]3(CCC(=O)C4(C)C)C)C)C)O	泽泻	-
166	NEG	24.2487	[M-H]-	295.134	295.134	-0.516068	295.1342, 267.1398, 251.1091, 279.1034	72.8	97.8338	71.875	71937.5	C19H20O3	3-(1',1'-Dimethylallyl)Xanthyletin	-	Coumarins and derivatives	Pyranocoumarins	CC1(C=CC2=C(O1)C=C3C(=C2)C=C(C(=O)O3)C(C)(C)C=C)C	丹参	-
167	POS	24.4256	[M+NH4]+	530.383	530.384	-1.74617	297.1485, 513.3605, 145.1013, 119.0857, 215.1422, 109.1013, 163.1115	51.6	93.3456	79.125	73206.6	C32H48O5	Ganoderique acid X	-	Prenol lipids	Triterpenoids	C[C@H](CC/C=C(\C)/C(=O)O)[C@H]1C[C@@H]([C@@]2([C@@]1(CC=C3C2=CCC4[C@@]3(CC[C@H](C4(C)C)O)C)C)C)OC(=O)C	泽泻	-
168	POS	24.5584	[M+H]+	455.351	455.352	-2.14604	455.3531, 121.1012, 107.0856, 119.0856, 205.1587, 437.3415, 135.1168	77.1	93.3162	83.5	170432	C30H46O3	dymacrin c	-	Prenol lipids	Triterpenoids	C[C@@H](CC(=O)C=C(C)C)[C@@H]1CC[C@]2([C@]1(CC[C@H]3C2=CC[C@@H]4[C@@]3(CCC(=O)[C@]4(C)CO)C)C)C	泽泻	-
169	POS	24.7798	[M+H-H2O]+	439.356	439.357	-1.56758	95.0855, 439.3566, 81.0700, 137.1325, 86.0964, 109.1012, 335.1675	52.8	95.8358	80.5	104398	C30H48O3	Betulinic acid	白桦脂酸	Prenol lipids	Triterpenoids	CC(=C)[C@@H]1CC[C@]2([C@H]1[C@H]3CC[C@@H]4[C@]5(CC[C@@H](C([C@@H]5CC[C@]4([C@@]3(CC2)C)C)(C)C)O)C)C(=O)O	葛根,黄芪	是
170	NEG	24.7956	[M-H]-	297.149	297.15	-0.41863	297.1499, 269.1553, 282.1267, 253.1237	63.5	99.2257	68	337892	C19H22O3	Neocryptotanshinone II	-	Prenol lipids	Diterpenoids	CC(C)C1=C(C2=C(C3=C(C=C2)C(CCC3)(C)C)C(=O)C1=O)O	丹参	-
171	POS	24.8468	[M+H]+	515.372	515.373	-1.98925	515.3735, 107.0852, 97.0650, 133.1011, 121.1011, 109.1010, 105.0701	36.5	99.2454	83.25	6.29606e+06	C32H50O5	Alisol B 23-acetate	23-乙酰泽泻醇B	Prenol lipids	Triterpenoids	C[C@H](C[C@@H]([C@@H]1C(O1)(C)C)OC(=O)C)C2=C3C[C@@H]([C@H]4[C@]5(CCC(=O)C([C@@H]5CC[C@@]4([C@]3(CC2)C)C)(C)C)C)O	泽泻	是
