# Supplementary material for: Synergistic modulation of the gut microbiome-liver-host metabolome axis associates with the therapeutic efficacy of Danlou tablet against metabolic syndrome
Source: Front Microbiol. 2026 Jun 19;17:1808318. doi: 10.3389/fmicb.2026.1808318 (PMC13329814; doi:10.3389/fmicb.2026.1808318)
Supplement: Supplementary file 2 [file Data_Sheet_2.XLSX]

## Sheet: Sheet1
序号	类型	检测模式	保留时间(min)	加合物	分子式	实测质荷比	理论质荷比	质量误差（ppm）	峰面积		鉴定结果	母化合物信息			代谢信息			归属
No.	Type	Detection Mode	Retention time (min)	Adducts	Formula	Experimental m/z	Theoretical m/z	Mass Error (ppm)	KBX	GYX	Identification	English Name of Parent Compound	Chinese Name of Parent Compound	SMILES of Parent Compound	English Name of Transformation	Chinese Name of Transformation	Transformation Type	Source
1	Prototype/原型	NEG	6.74	[M-H]-	C27H30O14	577.157	577.156	1.03958	0	1874	Puerarin 4'-O-glucoside	Puerarin 4'-O-glucoside	-	C1=CC(=CC=C1C2=COC3=C(C2=O)C=CC(=C3[C@H]4C([C@H]([C@@H](C(O4)CO)O)O)O)O)O[C@@H]5C(C([C@H](C(O5)CO)O)O)O	-	-	-	葛根
2	Prototype/原型	POS	6.75773	[M+H]+	C14H18N2O2	247.144	247.144	-0.809244	778.286	43001.3	Hypaphorine	Hypaphorine	刺桐碱	C[N+](C)(C)C(CC1=CNC2=CC=CC=C21)C(=O)[O-]	-	-	-	葛根
3	Prototype/原型	NEG	7.55937	[M-H]-	C21H20O10	431.099	431.098	0.463931	0	10331.3	3'-Hydroxypuerarin	3'-Hydroxypuerarin	3'-羟基葛根素	C1=CC(=C(C=C1C2=COC3=C(C2=O)C=CC(=C3C4C(C(C(C(O4)CO)O)O)O)O)O)O	-	-	-	葛根
4	Prototype/原型	POS	8.71992	[M+H]+	C21H20O9	417.118	417.118	-0.719221	5722.98	236730	Puerarin	Puerarin	葛根素	C1=CC(=CC=C1C2=COC3=C(C2=O)C=CC(=C3[C@H]4[C@@H]([C@H]([C@@H]([C@H](O4)CO)O)O)O)O)O	-	-	-	葛根,黄芪
5	Prototype/原型	NEG	8.9	[M-H]-	C26H28O13	547.147	547.146	2.01043	0	2419	Mirificin	Mirificin	-	C1[C@@]([C@H]([C@@H](O1)OC[C@@H]2[C@H]([C@@H]([C@H]([C@@H](O2)C3=C(C=CC4=C3OC=C(C4=O)C5=CC=C(C=C5)O)O)O)O)O)O)(CO)O	-	-	-	葛根
6	Prototype/原型	NEG	9.16072	[M-H]-	C22H22O10	445.115	445.114	1.12331	581.394	47040.6	3'-Methoxypuerarin	3'-Methoxypuerarin	3'-甲氧基葛根素	COC1=C(C=CC(=C1)C2=COC3=C(C2=O)C=CC(=C3[C@H]4[C@@H]([C@H]([C@@H]([C@H](O4)CO)O)O)O)O)O	-	-	-	葛根
7	Prototype/原型	NEG	9.8799	[M+FA-H]-	C23H28O11	525.162	525.161	0.761671	8154	50879.6	Paeoniflorin	Paeoniflorin	芍药苷	C[C@]12C[C@@]3([C@@H]4C[C@]1([C@@]4([C@H](O2)O3)COC(=O)C5=CC=CC=C5)O[C@H]6[C@@H]([C@H]([C@@H]([C@H](O6)CO)O)O)O)O	-	-	-	赤芍,郁金
8	Prototype/原型	NEG	9.92	[M+FA-H]-	C21H20O9	461.11	461.109	1.73495	507	11495	Daidzin	Daidzin	大豆苷	C1=CC(=CC=C1C2=COC3=C(C2=O)C=CC(=C3)O[C@H]4[C@@H]([C@H]([C@@H]([C@H](O4)CO)O)O)O)O	-	-	-	葛根
9	Prototype/原型	POS	10.7431	[M+H]+	C10H10O4	195.065	195.065	0	1300.48	17304.2	Ferulic acid	Ferulic acid	阿魏酸	COC1=C(C=CC(=C1)/C=C/C(=O)O)O	-	-	-	川芎,郁金,瓜蒌皮,葛根,黄芪,丹参,骨碎补
10	Prototype/原型	NEG	11.0914	[M+FA-H]-	C22H22O10	491.12	491.12	1.62893	680.248	11986.4	Calycosin-7-O-β-D-glucoside	Calycosin-7-O-β-D-glucoside	毛蕊异黄酮葡萄糖苷	COC1=C(C=C(C=C1)C2=COC3=C(C2=O)C=CC(=C3)O[C@H]4[C@@H]([C@H]([C@@H]([C@H](O4)CO)O)O)O)O	-	-	-	黄芪
11	Prototype/原型	POS	12.2248	[M+H]+	C22H22O9	431.133	431.134	-0.69584	0	35502.6	4'-Methoxypuerarin	4'-Methoxypuerarin	-	COC1=CC=C(C=C1)C2=COC3=C(C2=O)C=CC(=C3[C@H]4[C@@H]([C@H]([C@@H]([C@H](O4)CO)O)O)O)O	-	-	-	葛根
12	Prototype/原型	NEG	14.4852	[M-H]-	C15H10O4	253.051	253.051	1.18553	10298	203096	Daidzein	Daidzein	大豆苷元	C1=CC(=CC=C1C2=COC3=C(C2=O)C=CC(=C3)O)O	-	-	-	葛根,黄芪
13	Prototype/原型	NEG	16.8213	[M-H]-	C15H10O5	269.046	269.046	1.11505	482	49944.5	Genistein	Genistein	染料木素	C1=CC(=CC=C1C2=COC3=CC(=CC(=C3C2=O)O)O)O	-	-	-	葛根
14	Prototype/原型	POS	17.7425	[M+H-H2O]+	C19H22O5	313.142	313.143	-4.15145	0	256274	aguerin B	aguerin B	-	CC(=C)C(=O)O[C@H]1CC(=C)[C@@H]2C[C@@H](C(=C)[C@@H]2[C@@H]3[C@@H]1C(=C)C(=O)O3)O	-	-	-	丹参,郁金
15	Prototype/原型	NEG	18.18	[M-H]-	C16H12O4	267.066	267.066	-0.374439	216	7028	Formononetin	Formononetin	芒柄花素	COC1=CC=C(C=C1)C2=COC3=C(C2=O)C=CC(=C3)O	-	-	-	葛根,黄芪
16	Prototype/原型	NEG	18.43	[M+FA-H]-	C41H68O14	829.462	829.459	3.37569	0	8417	Astragaloside IV	Astragaloside IV	黄芪甲苷	C[C@]12CC[C@@]34C[C@@]35CC[C@@H](C([C@@H]5[C@H](C[C@H]4[C@@]1(C[C@@H]([C@@H]2[C@]6(CC[C@H](O6)C(C)(C)O)C)O)C)O[C@H]7[C@@H]([C@H]([C@@H]([C@H](O7)CO)O)O)O)(C)C)O[C@H]8[C@@H]([C@H]([C@@H](CO8)O)O)O	-	-	-	黄芪
17	Prototype/原型	NEG	19.0375	[M+FA-H]-	C48H78O18	987.519	987.517	2.22781	819.201	21880.4	Soyasaponin Bb	Soyasaponin Bb	大豆皂苷Bb	C[C@H]1[C@@H]([C@H]([C@H]([C@@H](O1)O[C@@H]2[C@H]([C@H]([C@H](O[C@H]2O[C@@H]3[C@H]([C@@H]([C@H](O[C@H]3O[C@H]4CC[C@]5([C@H]([C@@]4(C)CO)CC[C@@]6([C@@H]5CC=C7[C@]6(CC[C@@]8([C@H]7CC(C[C@H]8O)(C)C)C)C)C)C)C(=O)O)O)O)CO)O)O)O)O)O	-	-	-	葛根,黄芪
18	Prototype/原型	NEG	21.3033	[M+FA-H]-	C32H48O6	573.344	573.343	0.697662	0	12763.3	23-Acetyl alisol C	23-Acetyl alisol C	23-乙酰泽泻醇C	C[C@H](C[C@@H]([C@@H]1C(O1)(C)C)OC(=O)C)C2=C3C[C@@H]([C@H]4[C@]5(CCC(=O)C([C@@H]5CC[C@@]4([C@]3(CC2=O)C)C)(C)C)C)O	-	-	-	泽泻
19	Prototype/原型	POS	21.4779	[M+H]+	C19H22O4	315.158	315.159	-3.173	0	1.11621e+06	Neocryptotanshinone	Neocryptotanshinone	新隐丹参酮	CC(CO)C1=C(C2=C(C3=C(C=C2)C(CCC3)(C)C)C(=O)C1=O)O	-	-	-	丹参
20	Prototype/原型	NEG	22.11	[M+FA-H]-	C30H50O5	535.364	535.364	-0.747155	0	36526	Alisol A	Alisol A	泽泻醇A	C[C@H](C[C@@H]([C@H](C(C)(C)O)O)O)C1=C2C[C@@H]([C@H]3[C@]4(CCC(=O)C([C@@H]4CC[C@@]3([C@]2(CC1)C)C)(C)C)C)O	-	-	-	泽泻
21	Prototype/原型	POS	22.3	[M+H]+	C18H12O3	277.085	277.086	-2.16539	0	6932	Tanshinone I	Tanshinone I	丹参酮I	CC1=C2C=CC3=C(C2=CC=C1)C(=O)C(=O)C4=C3OC=C4C	-	-	-	丹参
22	Prototype/原型	POS	23.59	[M+H]+	C19H18O3	295.132	295.133	-3.04947	0	53091	Tanshinone IIA	Tanshinone IIA	丹参酮IIA	CC1=COC2=C1C(=O)C(=O)C3=C2C=CC4=C3CCCC4(C)C	-	-	-	丹参,赤芍,郁金
23	Prototype/原型	NEG	23.6083	[M+FA-H]-	C30H48O4	517.355	517.354	2.12621	0	15877	Alisol G	Alisol G	25-脱水泽泻醇A	C[C@H](C[C@@H]([C@H](C(=C)C)O)O)C1=C2C[C@@H]([C@H]3[C@]4(CCC(=O)C([C@@H]4CC[C@@]3([C@]2(CC1)C)C)(C)C)C)O	-	-	-	泽泻
24	Prototype/原型	NEG	23.68	[M-H]-	C18H16O3	279.103	279.103	-0.358291	0	5587	Danshenxinkun B	Danshenxinkun B	-	CC1=C2C=CC3=C(C2=CC=C1)C(=O)C(=O)C(=C3O)C(C)C	-	-	-	丹参
25	Prototype/原型	NEG	23.8972	[M+FA-H]-	C30H48O4	517.354	517.354	0.579874	0	46244	Alisol B	Alisol B	泽泻醇B	C[C@H](C[C@@H]([C@@H]1C(O1)(C)C)O)C2=C3C[C@@H]([C@H]4[C@]5(CCC(=O)C([C@@H]5CC[C@@]4([C@]3(CC2)C)C)(C)C)C)O	-	-	-	泽泻
26	Prototype/原型	NEG	24.7831	[M-H]-	C19H22O3	297.15	297.15	0	0	4919.98	Neocryptotanshinone II	Neocryptotanshinone II	-	CC(C)C1=C(C2=C(C3=C(C=C2)C(CCC3)(C)C)C(=O)C1=O)O	-	-	-	丹参
27	Prototype/原型	NEG	24.8269	[M+FA-H]-	C32H50O5	559.364	559.364	0.715098	0	19437.5	Alisol B 23-acetate	Alisol B 23-acetate	23-乙酰泽泻醇B	C[C@H](C[C@@H]([C@@H]1C(O1)(C)C)OC(=O)C)C2=C3C[C@@H]([C@H]4[C@]5(CCC(=O)C([C@@H]5CC[C@@]4([C@]3(CC2)C)C)(C)C)C)O	-	-	-	泽泻
28	Metabolite/代谢物	NEG	5.8553	[M-H]-	C13H24O10	339.131	339.13	4.61918	0.136281	8696.08	Methyl (3S,5S)-5-hydroxy-3-(beta-D-glucopyranosyloxy) hexanoate_hydroxylation	Methyl (3S,5S)-5-hydroxy-3-(beta-D-glucopyranosyloxy) hexanoate	-	C[C@@H](C[C@@H](CC(=O)OC)O[C@H]1[C@@H]([C@H]([C@@H]([C@H](O1)CO)O)O)O)O	hydroxylation	羟基化	I相代谢	泽泻
29	Metabolite/代谢物	POS	9.78558	[M+H]+	C22H22O10	447.129	447.129	0.0867759	2061.34	12295.8	4'-Methoxypuerarin_hydroxylation	4'-Methoxypuerarin	-	COC1=CC=C(C=C1)C2=COC3=C(C2=O)C=CC(=C3[C@H]4[C@@H]([C@H]([C@@H]([C@H](O4)CO)O)O)O)O	hydroxylation	羟基化	I相代谢	葛根
30	Metabolite/代谢物	POS	18.7576	[M+H]+	C18H14O4	295.096	295.096	3.19963	0	67918.4	Dihydrotanshinone I_hydroxylation	Dihydrotanshinone I	二氢丹参酮I	C[C@H]1COC2=C1C(=O)C(=O)C3=C2C=CC4=C(C=CC=C43)C	hydroxylation	羟基化	I相代谢	丹参,郁金
31	Metabolite/代谢物	POS	19.1515	[M+H]+	C18H20O4	301.142	301.143	3.72281	0	24621.1	Neocryptotanshinone_demethylation	Neocryptotanshinone	新隐丹参酮	CC(CO)C1=C(C2=C(C3=C(C=C2)C(CCC3)(C)C)C(=O)C1=O)O	demethylation	脱甲基	I相代谢	丹参
32	Metabolite/代谢物	NEG	21.4849	[M-H]-	C19H24O4	315.16	315.16	0.529572	0	20575.4	taiwaniaquinone a_demethylation	taiwaniaquinone a	-	CC(C)C1=C(C2=C(C(=O)C1=O)[C@]3(CCCC([C@@H]3[C@H]2C=O)(C)C)C)O	demethylation	脱甲基	I相代谢	丹参
33	Metabolite/代谢物	POS	21.5209	[M+H]+	C20H30O3	319.226	319.227	2.78423	2365.8	109314	pekinenal_hydroxylation	pekinenal	-	C/C/1=C\CC/C(=C/C[C@H](/C(=C\[C@@H]2[C@H](C2(C)C)CC1)/C=O)O)/C	hydroxylation	羟基化	I相代谢	泽泻
